# Supplementary material for: A Preliminary Approach to Define the Microbiological Profile of Naturally Fermented Peranzana Alta Daunia Table Olives
Source: Foods. 2022 Jul 14;11(14):2100. doi: 10.3390/foods11142100 (PMC9315826; doi:10.3390/foods11142100)
Supplement: Supplementary file 1 [file foods-11-02100-s001.zip]

Archive with 1 entries (1 files):
- foods-1798310-supplementary.pdf
